# Supplementary material for: Characterization of African swine fever outbreaks in Hong Kong SAR, winter 2023 to 2024
Source: Microbiol Spectr. 2026 Apr 2;14(5):e03663-25. doi: 10.1128/spectrum.03663-25 (PMC13141970; doi:10.1128/spectrum.03663-25)
Supplement: Supplemental tables — Tables S1 to S6. [file spectrum.03663-25-s0002.xlsx]

## Sheet: Table S1 Assembly details
Isolate name	Farm	EURL Ct Values	# of Tissue culture passages	Assembly length	Illumina reads		Illumina coverage				Nanopore reads		Nanopore coverage		Accession Number	Remarks
					Total	ASFV	Min	Max	Mean	Breadth (Coverage >10×)	Total	ASFV	Min	Max
HK/DP/2023/LFS-12807-34	1	NA	2	185922	2421790	1430165	4	3411	1234.5	99.98	329203	168542	108	4601	PX277557	Region with low Illumina coverage has >155 fold Nanopore coverage. Hybrid assembly used for final sequence
	1	14.2	NA	184410	195666176	679920	29	1945	549.93	100	NA	NA	NA	NA	NA
HK/DP/2023/LFS-13422-8	2	15.06	NA	184344	182920482	661288	59	2155	536.1	100	NA	NA	NA	NA	PX448603
HK/DP/2023/ST-14219-23	3	NA	5	185916	3167162	2943855	17	9058	3598.2	100	379978	288486	119	8429	PX277558	Hybrid assembly used for final sequence
	3	17.01	NA	184344	186657816	477784	39	1466	384.65	100	NA	NA	NA	NA	NA
HK/DP/2023/LFS-14508-46	4	29.55	NA	179508	2243190642	31186	0	116	24.78	74.75	NA	NA	NA	NA	PX448604
HK/DP/2023/ST-14651-3	5	21.01	NA	184340	210398664	481084	38	1671	388.78	100	NA	NA	NA	NA	PX448605
HK/DP/2023/ST-14735-2	6	24.2	NA	183854	204474344	25730	1	190	20.86	96.49	2849*	2409*	268*	1596*	PX448606	*With support from Nanopore amplicon sequencing (nucleotide positions: 10113 - 11653 and 67035 - 68671), the breadth has increased to 97.01%. However, the depth of coverage remains low (DP <= 9) across various regions of the genome.
HK/DP/2024/ST-00009-13	7	20.37	NA	184478	172809072	54434	1	245	43.86	99.96	NA	NA	NA	NA	PX448607	The nucleotide positions with DP less than 10 are located at both ends (Position 1-13 and 184467-184478) of the genome, with DP values of 8 to 9 found in 78 nucleotide positions between 68337 and 68414.
HK/DP/2024/KT-00117-2/16	8	NA	NA	187527	1917242	1824210	53	5438	2132.3	100	293392	228025	120	7029	PX277559
HK/DP/2024/ST-00662-2	9	NA	2	183813	2964134	331715	17	848	295.8	100	130, 423	16817	49	378	PX277560	Hybrid assembly used for final sequence
HK/DP/2024/ST-00566-2	10	20.3	NA	184339	185084666	147722	15	564	119.57	100	NA	NA	NA	NA	PX448608

## Sheet: Table S2 Sequences used
Country or Region	Isolate	Accession	3' B646L Genotype	Reference (DOI)	Technology	Notes
Cameroon	CAM1982	OR387519.1	I	10.1371/journal.pone.0293049	Illumina 300PE + Nanopore R9.4
China	CHN/2022/JS	OR180113	II	Unpublished	Sanger
China	CHN/AH/2018/XCGQ	MK128995.1	II	10.1111/tbed.13124	BGISEQ-500
China	CHN/HA/123014/2022	OQ504954.1	I/II	10.1038/s41467-023-38868-w	Sanger
China	CHN/HA/ZZ-P1/2021	MZ945536.1	I	10.1080/22221751.2021.1999779	Sanger
China	CHN/JA/LG/2021	OQ504956.1	I/II	10.1038/s41467-023-38868-w	Sanger
China	CHN/LN/2018/2	OR958825.1	II	10.3390/v16020312	BGISEQ-500
China	CHN/NM/2019/AES01	MK940252.1	II	Unpublished	Sanger
China	CHN/NM/DQDM/2022	OQ504955.1	I/II	10.1038/s41467-023-38868-w	Sanger
China	CHN/SD/DYI/2021	MZ945537.1	I	10.1080/22221751.2021.1999779	Sanger
China	CHN/SY18	MH766894	II	Unpublished	Unknown
China	CHN/YNFN/2021/03	ON400500.1	II	Unpublished	BGI
Georgia	GEO2007/1	FR682468.2	II	10.3390/v11090846	Illumina + Nanopore R9.5
Hong Kong SAR	HK/NT/2021/03	OK358852.1	II	10.1155/2023/1720474	Illumina and Nanopore R9.4.1
Hong Kong SAR	HK/DP/2023/LFS-12807-34	PX277557	II	This study	Illumina 300PE and Nanopore R10.5.1
Hong Kong SAR	HK/DP/2023/LFS-13422-8	PX448603	II	This study	Illumina 150PE
Hong Kong SAR	HK/DP/2023/ST-14219-23	PX277558	II	This study	Illumina 300PE and Nanopore R10.5.1
Hong Kong SAR	HK/DP/2023/LFS-14508-46	PX448604	II	This study	Illumina 150PE
Hong Kong SAR	HK/DP/2023/ST-14651-3	PX448605	II	This study	Illumina 150PE
Hong Kong SAR	HK/DP/2023/ST-14735-2	PX448606	II	This study	Illumina 150PE
Hong Kong SAR	HK/DP/2024/ST-00009-13	PX448607	II	This study	Illumina 150PE
Hong Kong SAR	HK/DP/2024/KT-00117-2/16	PX277559	I/II	This study	Illumina 300PE and Nanopore R10.5.1
Hong Kong SAR	HK/DP/2024/ST-00566-2	PX448608	II	This study	Illumina 150PE
Hong Kong SAR	HK/DP/2024/ST-00662-2	PX277560	II	This study	Illumina 300PE and Nanopore R10.5.1
Hong Kong SAR	HK/WB/2021/SSW-12112	PV400254.1	II	10.3390/v17070896	Illumina 300PE
Hong Kong SAR	HK/WB/2021/SSW-12112	PV400256.1	II	10.3390/v17070896	Illumina 300PE
Hong Kong SAR	HK/WB/2022/SK-13869	PV400257.1	II	10.3390/v17070896	Illumina 300PE
Hong Kong SAR	HK/WB/2022/TP-00522	PV400255.1	II	10.3390/v17070896	Illumina 300PE
Hungary	HU/2018	MN715134.1	II	10.3390/v11121129	Ion Torrent
Italy	ITA/88/2008/47/Ss	KX354450.1	I	10.1128/genomeA.01220-16	Illumina 300PE + PacBio
Kenya	Ken05-Tk1	KM111294.1	X	10.1007/s11262-014-1156-7	Illumina 150PE
Kenya	Ken06.Bus	KM111295.1	IX	10.1007/s11262-014-1156-7	Illumina 150PE
Kenya	Ken-rie1	LR899131.1	X	IVD NGS Lab, Unpublished	Unknown
Kenya	Kenya1950	AY261360	X	Kutish and Rock, unpublished	Sanger
Madagascar	MAD/01/1988	OP781309.1	II	10.3390/pathogens12091129	Illumina 125PE
Malawi	MAL/04/2011	OP781310.1	II	10.3390/pathogens12091129	Illumina 125PE
Malawi	MWI/LIL/20/1	AY261361	VIII	Kutish and Rock, unpublished	Sanger
Malawi	MWI/MZI/1992/1	PQ035956	XII	Unpublished	Illumina 300PE + Nanopore R9.4
Malawi	MWI/Tengani1962	AY261364	V	Kutish and Rock, unpublished	Sanger
Mauritius	MAU/01/2007	OP781308.1	II	10.3390/pathogens12091129	Illumina 125PE
Mozambique	MOZ/01/2005	OP781313.1	II	10.3390/pathogens12091129	Illumina 125PE
Mozambique	MOZ1960/PIR	PQ035955	V	Unpublished	Illumina 300PE + Nanopore R9.4
Namibia	NAM/P1995/1/C3	PP107957.1	VIII	Unpublished	Illumina 300PE + Nanopore R9.4
Namibia	NAM/Warthog	AY261366.1	IV	Kutish and Rock, unpublished	Sanger
Nigeria	NGA-RV502	OP672342.1	II	10.3390/v15040915	Illumina + Nanopore R9.4
Philippines	PHL/2019/5818-1	PX277555	II	Unpublished	Illumina 300PE
Philippines	PHL/2019/5820-1	PX277552	II	Unpublished	Illumina 300PE
Philippines	PHL/2019/5820-2	PX277553	II	Unpublished	Illumina 300PE
Philippines	PHL/2019/5822-1	PX277554	II	Unpublished	Illumina 300PE
Philippines	PHL/2019/5864-1	PX277556	II	Unpublished	Illumina 300PE
Portugal	LIS1957/PIR	OR420801	I	Unpublished	Illumina 300PE + Nanopore R9.4
Portugal	LIS1960	KM262844.1	I	10.1099/vir.0.070508-0	PCR amplification followed by Roche 454
Portugal	PRT/NH/P68	KM262845.1	I	10.1099/vir.0.070508-0	PCR amplification followed by Roche 454
Portugal	PRT/OUR/T1988/3	AM712240.1	I	10.1099/vir.0.83343-0	Sanger
Republic of Korea	KOR/28/Ganghwa/2019/1	OR145818.1	II	10.1155/2024/9077791	Illumina 150PE
Republic of Korea	KOR/28/Ganghwa/2019/2	OR145819.1	II	10.1155/2024/9077791	Illumina 150PE
Republic of Korea	KOR/28/Ganghwa/2019/3	OR145820.1	II	10.1155/2024/9077791	Illumina 150PE
Republic of Korea	KOR/28/Ganghwa/2019/4	OR145821.1	II	10.1155/2024/9077791	Illumina 150PE
Republic of Korea	KOR/28/Ganghwa/2019/5	OR145822.1	II	10.1155/2024/9077791	Illumina 150PE
Republic of Korea	KOR/41/Gimpo/2019/1	OR145826.1	II	10.1155/2024/9077791	Illumina 150PE
Republic of Korea	KOR/41/Gimpo/2019/2	OR145826.1	II	10.1155/2024/9077791	Illumina 150PE
Republic of Korea	KOR/41/PaJu/2019/1	MT748042.2	II	10.1155/2024/9077791	Illumina 150PE
Republic of Korea	KOR/41/PaJu/2019/2	OR145823.1	II	10.1155/2024/9077791	Illumina 150PE
Republic of Korea	KOR/41/PaJu/2019/3	OR145824.1	II	10.1155/2024/9077791	Illumina 150PE
Republic of Korea	KOR/41/PaJu/2019/4	OR145825.1	II	10.1155/2024/9077791	Illumina 150PE
Republic of Korea	KOR/41/Yeoncheon/2019/1	MW049116.2	II	10.1155/2024/9077791	Illumina 150PE
Republic of Korea	KOR/41/Yeoncheon/2019/2	OR145827.1	II	10.1155/2024/9077791	Illumina 150PE
Republic of Korea	KOR/42/Goseong/2021	OR145831.1	II	10.1155/2024/9077791	Illumina 150PE
Republic of Korea	KOR/42/Hongcheon/2021	OR145833.1	II	10.1155/2024/9077791	Illumina 150PE
Republic of Korea	KOR/42/Hwacheon/2020/1	OR145828.1	II	10.1155/2024/9077791	Illumina 150PE
Republic of Korea	KOR/42/Hwacheon/2020/2	OR145829.1	II	10.1155/2024/9077791	Illumina 150PE
Republic of Korea	KOR/42/Inje/2021/1	OR145832.1	II	10.1155/2024/9077791	Illumina 150PE
Republic of Korea	KOR/42/Inje/2021/2	OR145834.1	II	10.1155/2024/9077791	Illumina 150PE
Republic of Korea	KOR/42/Yeongwol/2021	OR145830.1	II	10.1155/2024/9077791	Illumina 150PE
Russia	RUS/PRI/2023/DP-4560.Rec	PP348677.1	I/II	10.1007/s11033-024-09961-0	MGI 150PE
Russia	RUS/STA/2008/01	PQ672299.1	II	Koltsov et al., unpublished	Illumina
South Africa	RSA/08/2019	OP781312.1	II	10.3390/pathogens12091129	Illumina 125PE
South Africa	RSA/1/1992/PIR	PQ035957	XIX	Unpublished	Illumina 300PE + Nanopore R9.4
South Africa	RSA/1996/1PIR	PQ035958	XIX	Unpublished	Illumina 300PE + Nanopore R9.4
South Africa	RSA/2/2008	MN336500.3*	XXII	10.1128/mra.01376-19	Illumina 250PE	*Sequence used in this study was error corrected
South Africa	RSA/Mkuzi/1979	AY261362	I	Kutish and Rock, unpublished	Sanger
South Africa	RSA/Pr1996/4	AY261363	XX	Kutish and Rock, unpublished	Sanger
South Africa	RSA/Spencer/USDA	PP828951	I	10.3390/v16081175	Illumina
South Africa	RSA/Warmbaths	AY261365	III	Kutish and Rock, unpublished	Sanger
South Africa	SPEC51/PIR	PQ035960,1	VII	Unpublished	Illumina 300PE + Nanopore R9.4
South Africa	SPEC57/PIR	PQ035959	III	Unpublished	Illumina 300PE + Nanopore R9.4
Tanzania	TAN1987/1	PQ035961	XV	Unpublished	Illumina 300PE + Nanopore R10.5
Timor Leste	TLS/2019/1	MW396979.1	II	10.1128/mra.00263-21	Illumina 150PE + Nanopore R9.4 PCR for terminal inverted repeats
Uganda	UGA/2013/Alupe.1	OZ002814.1	IX	10.3390/v16091466}	Unknown
Uganda	UGA/DA10122-11	PV495216.1	IX	Maydaniuk et al, unpublished	Illumina + Nanopore
Uganda	UGA/N10	MH025919.1	IX	10.1128/mra.01018-18	Illumina 150PE
Uganda	Uganda898	PP750552.1	X	Spinard et al., unpublished	Illumina
Vietnam	VN/44/2023/rASF1/2-avac07	PQ010734.1	I/II	10.1128/mra.00821-24	Illumina
Vietnam	VN/54/2023/rASF1/2-avac03	PQ010733.1	I/II	10.1128/mra.00821-24	Illumina
Vietnam	VN/54/2023/VNUA/rASFV/BG2	PP810979.1	I/II	10.1080/22221751.2024.2404156	Unknown
Vietnam	VN/63/2020/VNUA/ASFV/05L1	MW465755	II	10.1128/mra.00193-21	Illumina 150PE
Vietnam	VN/68/2023/VNUA/rASFV/PT2	PP810980.1	I/II	10.1080/22221751.2024.2404156	Unknown
Vietnam	VN/70/2023/rASF1/2-avac02	PQ010732.1	I/II	10.1128/mra.00821-24	Illumina
Vietnam	VN/70/2023/VNUA/rASFV/VP1	PP810981.1	I/II	10.1080/22221751.2024.2404156	Unknown
Vietnam	VN/HV/Avac/01	PV339937.1	II	10.1155/tbed/8623876	Illumina
Vietnam	VN/HY/2019/ASFV1	MT872723.1	II	10.3390/v15091945	Illumina 100PE
Vietnam	VN/HY/2022/ASFV2	OR227304.1	II	10.3390/v15091945	Illumina 100PE
Vietnam	VN/QP/2019/ASFV1	MT882025.1	II	10.3390/v15091945	Illumina 100PE
Zambia	Zambia/KAB6/2	PQ035962.1	XI	Unpublished	Illumina 300PE + Nanopore R9.4
Zambia	ZMB/LIV13/33	MN913970.1	I	10.1128/mra.00185-20	Ion Torrent
Zimbabwe	ZIM/2015	OP781311.1	II	10.3390/pathogens12091129	Illumina 125PE
Vietnam	VN/2019/01	PV592812	II	10.1155/tbed/9990044	Illumina 150PE	Isolate VN/2019/02791-01
Vietnam	VN/2019/02	PV592813	II	10.1155/tbed/9990044	Illumina 150PE	Isolate VN/2019/02791-05
Vietnam	VN/2019/03	PV592814	II	10.1155/tbed/9990044	Illumina 150PE	Isolate VN/2019/02791-07
Vietnam	VN/2019/04	PV592815	II	10.1155/tbed/9990044	Illumina 150PE	Isolate VN/2019/02791-13
Vietnam	VN/2019/05	PV592816	II	10.1155/tbed/9990044	Illumina 150PE	Isolate VN/2019/02791-23
Vietnam	VN/2019/06	PV592817	II	10.1155/tbed/9990044	Illumina 150PE	Isolate VN/2019/02791-26
Vietnam	VN/2019/07	PV592818	II	10.1155/tbed/9990044	Illumina 150PE	Isolate VN/2019/1902-79-2101
Timor Leste	TLS/2020/01	PV592811	II	10.1155/tbed/9990044	Illumina 150PE	Isolate TLS/2019/04028-65
Papua New Guinea	PNG/2020/01	PV592796	II	10.1155/tbed/9990044	Illumina 150PE	Isolate PNG/2020/01179-01-02
Papua New Guinea	PNG/2020/02	PV592797	II	10.1155/tbed/9990044	Illumina 150PE	Isolate PNG/2020/01180-01-02
Papua New Guinea	PNG/2020/03	PV592798	II	10.1155/tbed/9990044	Illumina 150PE	Isolate PNG/2020/01180-05
Papua New Guinea	PNG/2020/04	PV592799	II	10.1155/tbed/9990044	Illumina 150PE	Isolate PNG/2020/01180-06-02
Papua New Guinea	PNG/2020/06	PV592801	II	10.1155/tbed/9990044	Illumina 150PE	Isolate PNG/2020/01657-0010-01
Papua New Guinea	PNG/2020/07	PV592802	II	10.1155/tbed/9990044	Illumina 150PE	Isolate PNG/2020/01660-40
Papua New Guinea	PNG/2020/08	PV592803	II	10.1155/tbed/9990044	Illumina 150PE	Isolate PNG/2020/01988-68
Papua New Guinea	PNG/2020/09	PV592804	II	10.1155/tbed/9990044	Illumina 150PE	Isolate PNG/2020/01991-11
Papua New Guinea	PNG/2020/10	PV592805	II	10.1155/tbed/9990044	Illumina 150PE	Isolate PNG/2020/01992-0061
Papua New Guinea	PNG/2020/11	PV592806	II	10.1155/tbed/9990044	Illumina 150PE	Isolate PNG/2020/01993-03
Papua New Guinea	PNG/2020/05	PV592800	II	10.1155/tbed/9990044	Illumina 150PE	Isolate PNG/2020/01656-0041-01
Papua New Guinea	PNG/2020/12	PV592807	II	10.1155/tbed/9990044	Illumina 150PE	Isolate PNG/2021/00088-0002-01
Papua New Guinea	PNG/2020/13	PV592808	II	10.1155/tbed/9990044	Illumina 150PE	Isolate PNG/2021/00842-0001-01
Papua New Guinea	PNG/2020/14	PV592809	II	10.1155/tbed/9990044	Illumina 150PE	Isolate PNG/2023/01115-01
Papua New Guinea	PNG/2020/15	PV592810	II	10.1155/tbed/9990044	Illumina 150PE	Isolate PNG/2023/01116-01

## Sheet: Table S3 Genotype II
Gene	CHN/HLJ/2018	Novel?	Farm 1	Farm 2	Farm 3	Farm 5	Farm 6	Farm 7	Farm 9	Farm 10	Consequence	Others	Notes
	426	NA	^CCC	^CCC	^CCC	^CCCC	^CCC	^CCC	^CCC	^C	Unknown		9Cs to 10/12/13 Cs
MGF360-1L/2L intergenic	1997	NA	ΔT	ΔT	ΔT	ΔT	ΔT	ΔT	ΔT	ΔT			10Ts to 9Ts
MGF110-3L/4L	7462	Yes	688 bp deletion								Fusion of MGF110-3L and -4L
MGF110-7L/MGF360-4L	9464	Yes	5,643 bp deletion								Deletion of MGF110-7L through MGF110-13L
MGF360-4L/MGF360-6L intergenic	16664	NA	^GG	^GGGG	^GGG	^GGG	^GGGG	^GGGGG	^GGG	^GG			8Gs to 10/11/12/13Gs
MGF360-4L/MGF360-6L intergenic	16877	NA	ΔG	ΔG	ΔG	ΔG	ΔG	ΔG	ΔG	ΔG			10Gs to 9Gs
MGF360-6L/X69R intergenic	19032	NA	ΔGGGG	ΔGG	ΔGG	ΔGG	ΔGG	ΔGG	ΔGG	ΔGGGG			15Gs to 13/11Gs
MGF360-6L/X69R intergenic	20835	NA	^GGGGGGGG	^GGG	-	^G	^G	^GG	^G	ΔG			11Gs to 8/12/13/14/16Gs
MGF360-14L	32078	No	^CC	^C	^C	^C	^C	^C	^C	^C	70aa C-terminal truncation, followed by GCRF extension	KOR/42/Goseong/2021, KOR/42/Inje/2021/1, KOR/42/Yeongwol/2021, KOR/28/Ganghwa/2019/1, KOR/28/Ganghwa/2019/2, KOR/28/Ganghwa/2019/3, KOR/28/Ganghwa/2019/4, KOR/28/Ganghwa/2019/5, KOR/41/Gimpo/2019/1, KOR/41/Gimpo/2019/2, KOR/41/PaJu/2019/1, VN/HV/Avac/01, (PV400254), (PV400257) Korea, Vietnam, TLS/2019/1	5Cs to 6/7Cs
MGF360-14L	33038	Yes	G>A	G>A	G>A	G>A	G>A	G>A	G>A	G>A	W243R
MGF505-5R/6R intergenic	39031	NA	^T	^T	^T	^T	^T	^T	^T	^T	Unknown		9Ts to 10Ts
C475L	85963	Yes	-	-	-	T>C	-	-	-	-	R400Q
B438L	97172	Yes	C>T	C>T	C>T	C>T	C>T	C>T	C>T	C>T	Silent
B602L/B385R intergenic	102350	No	ΔG	ΔG	ΔG	ΔG	ΔG	ΔG	ΔG	ΔG	Unknown	PV400256, HK/NT/202103	6Gs to 5Gs
G1340L	109961	Yes	C>T	C>T	C>T	C>T	C>T	C>T	C>T	C>T	Silent
NP419L	134421	Yes	G>A	G>A	G>A	G>A	G>A	G>A	G>A	G>A	Silent
D250R	137732	Yes	C>T	C>T	C>T	C>T	C>T	C>T	C>T	C>T	Silent
D1133L	140653	No	^T	^T	^T	^T	^T	^T	^T	^T	Extension, 1044 to 1134aa	Present in all Asian genomes apart from initial two sequences	Probably mistake in HLJ/2018 sequence
E199L	166102	Yes	-	-	-	-	-	-	-	C>T	G>R
E199L	166169	No	T>H	-	-	-	-	-	-	-	Q>H	MT872723.1	Only present in TC passaged virus
I243L/I73R intergenic	172049	NA	^T	^T	^T	^T	^T	^T	^T	^T	Unknown		10Ts to 11Ts
DP96R	184615	Yes	C>T	C>T	C>T	C>T	C>T	C>T	C>T	C>T	A76V

## Sheet: Table S4 Genotype I-II Hybrid
Gene	CHN/JA/LG/2021	Novel?	Farm 8	Consequence	Others	Notes
MGF110-11L-13L	11597	NA	^C	Fusion of MGF110-14L with MGF110-13L		9Cs to 10Cs
MGF360-4L/X69R intergenic	13568	NA	^G	Unknown		9Gs to 10Gs
MGF360-4L/X69R intergenic	13758	NA	ΔC	Unknown		10Cs to 9Cs
MGF300-1L/X64R intergenic	15737	NA	^GGGGG	Unknown		8Gs to 13 Gs
MGF505-5R	33351	Yes	G>A	Silent
MGF505-6R	35982	Yes	G>A	S476N
F1055L	57723	No	T>C	K271E	Present in all other hybrids
C257L	80772	Yes	G>A	A154V
C962R/ASFV_G_ACD_01020	87430	Yes	C>T	C962R A951V, ASFV_G_ACD_01020 silent
C962R/ASFV_G_ACD_01020	87433	Yes	C>T	C962R P952L, ASFV_G_ACD_01020 silent
B602L	97436	Yes	^TGCTTGCACAAG	Additional CAST tetrapeptide repeat
	97566	No	ΔTGCTTGCACAAGTGCTTGCACAAGTGCTTGCACAAGTGCT	Removal of three CAST tetrapeptide repeats	Also present in RUS/PRI/2023/DP-4560.Rec
	97596	No	ΔTGCACAAGTGCT	Removal of single CAST tetrapeptide repeat	Also present in RUS/PRI/2023/DP-4560.Rec and VN/68/2023/VNUA/rASFV/PT2
S273R	143252	Yes	G>A	Silent
	143262	Yes	G>A	A219T
	143291	Yes	G>A	Silent
I73R/I329L Intergenic	168280	Yes	C>T	Unknown
MGF100-2L	175540	No	T>C	Y105C	Present in all other hybrids
l11L/MGF360-18R intergenic	179017	Yes	ΔA	Unknown	8As to 7As
MGF360-18R	179437	Yes	^C	Premature truncation of ORF	5Cs to 6Cs

## Sheet: Table S5 B602L-CVR
Genome	161 to 193	197	201	205	209	213	217	221	225	229	233	237	241	245	249	253	257	261	265	269	273	277	281	285	289	293	297	301	305	309	313	317	321	325	329	333	337	341	345	TRS Type
CHN/HA/123014/2022	ABNAAAAA	A	A	A	A	A	A	A	C	C	B	N	A	B	N	A	A		A	A	A	C	B	N	A	B	N	A	B	N	A	B	T	D	B	N	A	F	A	1
CHN/JA/LG/2021	ABNAAAAA	A	A	A	A	A	A	A	C	C	B	N	A	B	N	A	A		A	A	A	C	B	N	A	B				N	A	B	T	D	B	N	A	F	A	2
CHN/NM/DQDM/2022	ABNAAAAA	A	A	A	A	A	A	A	C	C	B	N	A	B	N	A	A		A	A	A	C	B	N	A	B	N	A	B	N	A	B	T	D	B	N	A	F	A	1
HK/DP/2024/KT-00117-2/16	ABNAAAAA	A	A						C	C	B	N	A	B	N	A	A	A	A	A	A	C	B	N	A	B	N	A	B	N	A	B	T	D	B	N	A	F	A	3
RUS/PRI/2023/DP-4560.Rec	ABNAAAAA										B	N	A	B	N	A	A		A	A	A	C	B	N	A	B	N	A	B	N	A	B	T	D	B	N	A	F	A	4
VN/44/2023/rASF1/2-avac07	ABNAAAAA	A	A	A	A	A	A	A	C	C	B	N	A	B	N	A	A		A	A	A	C	B	N	A	B				N	A	B	T	D	B	N	A	F	A	2
VN/54/2023/rASF1/2-avac03	ABNAAAAA	A	A	A	A	A	A	A	C	C	B	N	A	B	N	A	A		A	A	A	C	B	N	A	B				N	A	B	T	D	B	N	A	F	A	2
VN/54/2023/VNUA/rASFV/BG2	ABNAAAAA	A	A	A	A	A	A	A	C	C	B	N	A	B	N	A	A		A	A	A	C	B	N	A	B				N	A	B	T	D	B	N	A	F	A	2
VN/68/2023/VNUA/rASFV/PT2	ABNAAAAA		A	A	A	A	A	A	C	C	B	N	A	B	N	A	A		A	A	A	C	B	N	A	B	N	A	B	N	A	B	T	D	B	N	A	F	A	5
VN/70/2023/rASF1/2-avac02	ABNAAAAA	A	A	A	A	A	A	A	C	C	B	N	A	B	N	A	A		A	A	A	C	B	N	A	B	N	A	B	N	A	B	T	D	B	N	A	F	A	1
VN/70/2023/VNUA/rASFV/VP1	ABNAAAAA	A	A	A	A	A	A	A	A	C	B	N	A	B	N	A	A		A	A	A	C	B	N	A	B				N	A	B	T	D	B	N	A	F	A	2

## Sheet: Table S6 Humane endpoints
The following humane end-points were used in both experiments.
1. Pyrexia	a) Any pig that has had five consecutive days of temperatures of 40.6°C or above and is exhibiting lethargy or reduced eating will be euthanised.
	b) Pigs that have had five consecutive days of temperatures of 40.6°C or above, but whose temperatures have decreased between the 4th and 5th day of temperature above 40.6°C and which are eating and exhibiting normal behaviour will not be euthanised. Such pigs must then show a progressive daily decrease in temperature until within the normal range for a pig otherwise they will be euthanised.
	c) Pigs that have had five consecutive days of temperatures of 40.6°C or above and whose temperatures have not decreased between the 4th and 5th day of temperature above 40.6°C will be euthanised regardless of whether they are exhibiting other clinical signs or not.
2. Behavior	The animal will be euthanized if it ignores human approach and does not respond to external stimuli.
3. Anorexia	The animal will be euthanized if it refuses food for three consecutive days.
4. Digestive system	The animal will be euthanized if it has hemorrhagic diarrhea.
5. Vomiting	The animal will be euthanized if vomiting is observed on the third day of pyrexia.
5. Respiratory system	Any pig showing acute respiratory failure symptoms will be euthanized immediately
6. Seizures	Any pig suffering more than two seizures related to a procedure will be euthanised immediately.
6. Lameness	Lameness attributed to a regulated procedure: All animals showing lameness will be treated with antibiotics and /or suitable analgesia at first signs.
	a) Those animals showing non-weight bearing lameness will be euthanized 48 hours after treatment if it does not show improvement.
	b) Those animals showing weight bearing lameness for five consecutive days after treatment will be euthanized if lameness has not improved significantly.
	c) If there is a recurrence of the lameness, due to a regulated procedure, within 21 days from initial onset of lameness the animal will be euthanized on the same day.
	d) If the animal becomes lame, due to a regulated procedure, more than 21 days from the first signs of initial lameness it will be treated as if it was the first instance as point one above.
	e) If the animal becomes lame due to a regulated procedure a third time, it will be euthanized on the same day.
AZ85 and AZ86 were culled due to reaching endpoint 2 (behaviour), AZ88, AZ89 and AZ90 were culled due to reaching endpoint 3
